# Supplementary material for: Enhanced Anti-Cancer Potential: Investigating the Combined Effects with Coriolus versicolor Extract and Phosphatidylinositol 3-Kinase Inhibitor (LY294002) In Vitro
Source: Int J Mol Sci. 2025 Feb 12;26(4):1556. doi: 10.3390/ijms26041556 (PMC11855823; doi:10.3390/ijms26041556)
Supplement: Supplementary file 1 [file ijms-26-01556-s001.zip]

Archive with 1 entries (1 files):
- ijms-3476407-supplementary.pdf
